# Supplementary material for: Translational Venomics: Third-Generation Antivenomics of Anti-Siamese Russell’s Viper, Daboia siamensis, Antivenom Manufactured in Taiwan CDC’s Vaccine Center
Source: Trop Med Infect Dis. 2018 Jun 15;3(2):66. doi: 10.3390/tropicalmed3020066 (PMC6073718; doi:10.3390/tropicalmed3020066)
Supplement: Supplementary file 1 [file tropicalmed-03-00066-s001.zip]

Archive with 1 entries (1 files):
- Supplementary Tables S1_S2.xlsx
