# Supplementary material for: Translational Venomics: Third-Generation Antivenomics of Anti-Siamese Russell’s Viper, Daboia siamensis, Antivenom Manufactured in Taiwan CDC’s Vaccine Center
Source: Trop Med Infect Dis. 2018 Jun 15;3(2):66. doi: 10.3390/tropicalmed3020066 (PMC6073718; doi:10.3390/tropicalmed3020066)
Supplement: Supplementary file 1 [file tropicalmed-03-00066-s001.zip › Supplementary Tables S1_S2.xlsx]

## Sheet: D. siamensis (Taiwan)
	Supplementary Table S1. Bottom-up MS/MS identification of proteins fractionated by reverse-phase HPLC (Ds_x) and SDS-PAGE from the venom of adult Russell's viper (Daboia siamensis) from Taiwan (Figure 1).
		■, non-reduced; ▼, reduced.
	Peak	% peak area	% proteome	Mapp [kDa]	ESI-MS (ave)	m/z	z	Peptide sequence	Mascot score	Best NCBI match	Protein family	Remarks
	Ds1	5.62
			4.4	36■/8▼		1122	2	CEVFFYGGCGGNDNNFETR	129	D. siamensis A8Y7N8	KUN	Kunitz-type SP inhibitor	Mave calc: 7548.6	KUN-5
						556.8	2	IYYNPDSNK	50	D. siamensis A8Y7N8	KUN	Kunitz-type SP inhibitor
				12■	8340.2/ 8260.2	575.8	2	FCNLAPESGR	59	D. siamensis A8Y7N8	KUN	Kunitz-type SP inhibitor	Mave calc: 7548.6	KUN-5
					7583.1/ 7549.6	489.6	2	FCNLAPESGRCR	40	D. siamensis A8Y7N8	KUN	Kunitz-type SP inhibitor
			1.2	6■	4408.9 / 4248.9	578.4	2	CTTGPCCR		D. siamensis AUF41658	DISI	RTS-disintegrin	Mave calc: 4408.8	Russellistatin
						651.9	2	TSVSSHYCTGR
						619.5	2	LKPAGTTCWR
	Ds2	3.08			6940.1
				28■		575.8	2	FCNLAPESGR	48	D. russelii H6VC06	KUN	Kunitz-type SP inhibitor	Mave calc: 6940.5	DrKIn-II
						557.3	2	IYYNPDSNK	35	D. siamensis A8Y7N4/8	KUN	Kunitz-type SP inhibitor		KUN-1/5
				8■		1396.1	2	CEVFFYGGCGGNDNNFSTWDECR	59	D. russelii H6VC06	KUN	Kunitz-type SP inhibitor		DrKIn-II
						586.3	3	HDRPTFCNLAPESGR	57	D. russelii H6VC06	KUN	Kunitz-type SP inhibitor
				8▼		977.4	2	VFFYGGCGGNDNNFETR	171	D. siamensis AFE83617	KUN	Kunitz-type SP inhibitor
						748.3	3	CKVFFYGGCGGNDNNFETR		D. siamensis AFE83617	KUN	Kunitz-type SP inhibitor
				8▼		878.9	2	HDRPTFCNLAPESGR	93	D. russelii H6VC06	KUN	Kunitz-type SP inhibitor
	Ds3	0.23			6940.1
				21■		748.3	3	CKVFFYGGCGGNDNNFETR	59	D. siamensis AFE83617	KUN	Kunitz-type SP inhibitor
						575.8	2	FCNLAPESGR	48	D. russelii H6VC06	KUN	Kunitz-type SP inhibitor
				14■		748.3	3	CKVFFYGGCGGNDNNFETR	82	D. siamensis AFE83617	KUN	Kunitz-type SP inhibitor
				8■		1396.1	2	CEVFFYGGCGGNDNNFSTWDECR	69	D. russelii H6VC06	KUN	Kunitz-type SP inhibitor	Mave calc: 6940.5	DrKIn-II
						586.3	3	HDRPTFCNLAPESGR	53	D. russelii H6VC06	KUN	Kunitz-type SP inhibitor
				8▼		586.3	3	HDRPTFCNLAPESGR	67	D. russelii H6VC06	KUN	Kunitz-type SP inhibitor
						1396.1	2	CEVFFYGGCGGNDNNFSTWDECR	53	D. russelii H6VC06	KUN	Kunitz-type SP inhibitor
				6▼		878.9	2	HDRPTFCNLAPESGR	92	D. russelii H6VC06	KUN	Kunitz-type SP inhibitor
						931	3	CEVFFYGGCGGNDNNFSTWDECR	84	D. russelii H6VC06	KUN	Kunitz-type SP inhibitor
						748.3	3	CKVFFYGGCGGNDNNFETR	66	D. siamensis AFE83617	KUN	Kunitz-type SP inhibitor
	Ds4	1.67			6940.1
			0.06	18■		575.8	2	FCNLAPESGR	48	D. russelii H6VC06	KUN	Kunitz-type SP inhibitor	Mave calc: 6940.5	DrKIn-II
			1.06	16■		977.4	2	EFIYGGCHGNANNFPTR	204	D. siamensis A8Y7N6/7	KUN	Kunitz-type SP inhibitor		KUN-3/4
						989.9	2	FCYLPADPGECMoxAYIR		D. siamensis A8Y7N6/7	KUN	Kunitz-type SP inhibitor		KUN-3/4
			0.41	8■		977.4	2	EFIYGGCHGNANNFPTR	98	D. siamensis A8Y7N6/7	KUN	Kunitz-type SP inhibitor		KUN-3/4
			0.13	6■		651.9	3	EFIYGGCHGNANNFPTR	93	D. siamensis A8Y7N6/7	KUN	Kunitz-type SP inhibitor		KUN-3/4
						572.3	2	IYYNLESNK	49	D. russelii H6VC06	KUN	Kunitz-type SP inhibitor		DrKIn-II
						575.8	2	FCNLAPESGR	48	D. russelii H6VC06	KUN	Kunitz-type SP inhibitor		DrKIn-II
	Ds5	0.08
			0.05	31■		534.3	2	QCISLFGSR	64	D. siamensis Q7LZ61	PIV-SVMP	RVV-FX Heavy chain
						591.3	2	NQCISLFGSR	57	D. siamensis Q7LZ61	PIV-SVMP	RVV-FX Heavy chain
						864.9	2	NPCQIYYTPSDENK	42	D. siamensis AUF41660	PIII-SVMP	DsAIP
			0.03	28■		542.8	2	HTADIQIMR	49	D. siamensis P0DL42	VEGF-F
	Ds6	7.02
			0.54	40■		542.8	2	HTADIQIMR	56	D. siamensis P0DL42	VEGF-F
			6.20	26■		543.3	2	HTADIQIMR	212	D. siamensis P0DL42	VEGF-F
						1041.9	3	ETLVSILQEHPDEISDIFRPSCVAVLR
						469.3	3	ZVRPFLDVYQR	68	D. siamensis P0DL42	VEGF-F		Z = pyrioglutamic acid
						439.9	3	IFRPSCVAVLR	63	D. siamensis P0DL42	VEGF-F
						646.8	2	INTACVCVISR	97	D. russelii P30894	svNGF
						748.3	3	CEVFFYGGCGGNDNNFETR	73	D. siamensis A8Y7N4/8	KUN	Kunitz-type SP inhibitor		KUN-1/5
			0.29	17■		894.4	2	HWNSYCTTTDTFVR	107	D. russelii P30894	svNGF
						549.3	2	NPNPVPSGCR	47	D. russelii P30894	svNGF
						781.7	4	ETLVSILQEHPDEISDIFRPSCVAVLR	62	D. siamensis P0DL42	VEGF-F
	Ds7	0.49
				28■		646.8	2	INTACVCVISR	87	D. russelii P30894	svNGF
						542.8	2	HTADIQIMR	56	D. siamensis P0DL42	VEGF-F
						439.9	2	IFRPSCVAVLR	61	D. siamensis P0DL42	VEGF-F
				26■		646.8	2	INTACVCVISR	83	D. russelii P30894	svNGF
						542.8	2	HTADIQIMR	57	D. siamensis P0DL42	VEGF-F
				17■		646.8	2	INTACVCVISR	173	D. russelii P30894	svNGF
						894.4	2	HWNSYCTTTDTFVR
						647.8	2	IDTACVCVISR	63	M. lebetina P25428	svNGF
						549.3	2	NPNPVPSGCR	45	D. russelii P30894	svNGF
			0.07	17▼		777.4	2	MEWYPEAAANAER	168	D. russelii ACE73567	CRISP
						645	3	RPEIQNEIVDLHNSLR
						635.7	3	KPEIQNEIVDLHNSLR	89	D. russelii ACE73567	CRISP
						569.8	2	SVDFDSESPR	56	D. russelii ACE73567	CRISP
						596.6	3	HWNSYCTTTDTFVR	51	D. russelii P30894	svNGF
			0.24	14▼		781.6	4	ETLVSILQEHPDEISDIFRPSCVAVLR	134	D. siamensis P0DL42	VEGF-F
						542.8	2	HTADIQIMR	57	D. siamensis P0DL42	VEGF-F
						646.8	2	INTACVCVISR	173	D. russelii P30894	svNGF
			0.18	10▼		781.6	4	ETLVSILQEHPDEISDIFRPSCVAVLR	69	D. siamensis P0DL42	VEGF-F
						542.8	2	HTADIQIMR	62	D. siamensis P0DL42	VEGF-F
						439.9	3	IFRPSCVAVLR	63	D. russelii P67861	svNGF
						646.8	2	INTACVCVISR	63	D. russelii P30894	svNGF
	Ds9	0.84
			0.84	14▼		624.3	2	LAIYSYSFQR	64	D. siamensis Q02471	D-49 PLA2	RV4
						554.5	3	CCFVHDCCYGGVK	40	D. siamensis Q02471	D-49 PLA2	RV4
	Ds11	26.21			13798.3
			0.17	26▼		624.3	2	LAIYSYSFQR	157	D. siamensis Q02471	D-49 PLA2	RV4	Mave calc: 13798.7	1OQS (RV4/RV7)
						831.3	2	CCFVHDCCYGGVK
						497.2	3	GNIVCGRNNGCLR	54	D. siamensis Q02471	D-49 PLA2	RV4
			25.83	14▼		624.3	2	LAIYSYSFQR	297	D. siamensis Q02471	D49-PLA2	RV-4
						831.3	2	CCFVHDCCYGGVK
						602	3	GCNPKLAIYSYSFQR
						943.5	3	LGAFSVWNYISYGCYCGWGGQGTPK
			0.13	12▼		554.6	3	CCFVHDCCYGGVK	47	D. siamensis Q02471	D-49 PLA2	RV4
			0.08	10▼		624.8	2	LAIYSYSFQR	79	D. siamensis Q02471	D-49 PLA2	RV4
	Ds12	8.07			13798.3
			0.42	55■		419.2	3	NEDEQIRVPR	73	D. russelii P18964	SVSP	RVV-V alpha	Factor V activator
						438.3	2	TLCAGILK	34	D. siamensis ADP88558	SVSP	RVV-V gamma	Factor V activator
			0.15	40■		803.9	2	TLCAGILQGGIDTCK	114	M. lebetina E0Y419	SVSP		Beta-fibrinogenase
						500.2	3	VVGGDECNINEHR	42	D. russelii P86531, P86532	SVSP	RVV-V homolog 4	Factor V activator
			7.5	26■		419.6	3	NEDEQIRVPR	392	D. siamensis P18964	SVSP	RVV-V alpha	Factor V activator	3S9A, 3S9B, 3SBK, 3S9C
						679.3	2	EWVLTAAHCDR
						766.4	2	FPNGLDKDIMLIR
						888.4	2	WCEPLYPWVPADSR
						817.4	3	ISTTEDTYPDVPHCTNIFIVK
			0.05	14■		624.8	2	LAIYSYSFQR	76	D. siamensis Q02471	D-49 PLA2	RV4
						819.4	2	AAAICLGQNVNTYDK	76	D. siamensis P31100	D-49 PLA2	RV7
						453.2	3	EWVLTAAHCDR	74	D. siamensis P18964	SVSP	RVV-V alpha	Factor V activator
						419.2	3	NEDEQIRVPR	51	D. siamensis P18964	SVSP	RVV-V alpha	Factor V activator
						817.4	3	ISTTEDTYPDVPHCTNIFIVK	51	D. siamensis P18965	SVSP	RVV-V gamma	Factor V activator
	Ds13	26.87			13664.8
			0.42	40■		803.9	2	TLCAGILQGGIDTCK	102	M. lebetina E0Y419	SVSP		Beta-fibrinogenase
						749.8	2	VVGGDECNINEHR	76	D. russelii P86531, P86532	SVSP	RVV-V homolog 4	Factor V activator
						453.2	3	EWVLTAAHCDR	74	D. siamensis P18964	SVSP	RVV-V alpha	Factor V activator
			0.29	36■		803.9	2	TLCAGILQGGIDTCK	100	M. lebetina E0Y419	SVSP		Beta-fibrinogenase
						749.8	2	VVGGDECNINEHR	97	D. russelii P86531	SVSP	RVV-V homolog 4	Factor V activator
						419.2	3	NEDEQIRVPR	239	D. siamensis P18964	SVSP	RVV-V alpha	Factor V activator
						734.9	2	NLFQFGEMILEK	61	D. siamensis P31100	D-49 PLA2	RV7
						769.3	3	CCFVHDCCYGTVNDCNPK	54	D. siamensis P31100	D-49 PLA2	RV7
			5.84	28■		419.2	3	NEDEQIRVPR	319	D. siamensis P18964	SVSP	RVV-V alpha	Factor V activator
						679.3	2	EWVLTAAHCDR
						766.4	2	FPNGLDKDIMLIR
						817.4	3	ISTTEDTYPDVPHCTNIFIVK
						596.8	2	IMoxGWGSITSPK	69	D. siamensis E5L0E3	SVSP		Alpha-fibrinogenase
			1.24	26■		460.7	2	TLCAGVSGR	148	D. siamensis E5L0E3	SVSP		Alpha-fibrinogenase
						596.8	2	IMoxGWGSITSPK
						795.1	3	ILPFVPHCANINIVPYTVCR	61	D. siamensis E5L0E3	SVSP		Alpha-fibrinogenase
						573.3	2	EKFFCLSSK	60	D. siamensis E5L0E3	SVSP		Alpha-fibrinogenase
			0.50	24■		819.4	2	AAAICLGQNVNTYDK	76	D. siamensis P31100	D-49 PLA2	RV7		Mave calc: 13664.1
						627.7	3	RPVTYSTHIAPVSLPSR	47	D. siamensis P18965	SVSP	RVV-V gamma	Factor V activator
			17.77	16■		819.4	2	AAAICLGQNVNTYDK	335	D. siamensis P31100	D-49 PLA2	RV7
						769.3	3	CCFVHDCCYGTVNDCNPK
						773.7	3	EVVHSYAIYGCYCGWGGQGR
						890.7	3	TATYSYSFENGDIVCGDNDLCLR
						646.8	2	INTACVCVISR	84	D. russelii P30894	svNGF
			0.62	6■		819.4	2	AAAICLGQNVNTYDK	166	D. siamensis P31100	D-49 PLA2	RV7
						890.7	3	TATYSYSFENGDIVCGDNDLCLR
						769.3	3	CCFVHDCCYGTVNDCNPK	54	D. siamensis P31100	D-49 PLA2	RV7
	Ds14	3.32
			0.08	66■		722.4	2	SLPSSPPTVGSVCR	170	M. lebetina E0Y418	SVSP		Serine protease VLSP-1
						936.5	2	IAPFSLPSSPPTVGSVCR
						538.3	2	IYDYSVCR	47	M. lebetina E0Y418	SVSP		Serine protease VLSP-1
						573.3	2	LNSPVTYSKH	67	M. lebetina E0Y418	SVSP		Serine protease VLSP-1
			3.23	36■		722.4	2	SLPSSPPTVGSVCR	170	M. lebetina E0Y418	SVSP		Serine protease VLSP-1
						722.4	2	SLPSSPPTVGSVCR	186	M. lebetina E0Y418	SVSP		Serine protease VLSP-1
						936.5	2	IAPFSLPSSPPTVGSVCR
						800.9	2	VIGGDECNINEHPF	77	D. russelii P86530	SVSP	RVV-V homolog 1	Factor V activator
	Ds15	2.45
				>97■		711.9	2	SMoxTCNFIAPVVCK	82	D. siamensis Q4PRD1	PIV-SVMP	RVV-FX	Light Chain-1
						716.3	3	DECDVPEHCTGQSAECPR	63	D. siamensis Q7LZ61	PIV-SVMP	RVV-FX	Heavy Chain
						629.8	2	SVEIVQEQGNR	60	D. siamensis Q7LZ61	PIV-SVMP	RVV-FX	Heavy Chain
				97■		869.7	3	DKEQECSSEWSDGSSVSYDNLGK	110	D. russelii ADJ67473	PIV-SVMP	RVV-FX	Light Chain-2	2E3X
						711.9	2	SMoxTCNFIAPVVCK	81		PIV-SVMP	RVV-FX	Light Chain-1
						645.9	2	TPADYVWIGLR	75	D. siamensis ADK22825	CTL		P68 alpha subunit
						629.8	2	SVEIVQEQGNR	63	D. siamensis Q7LZ61	PIV-SVMP	RVV-FX	Heavy Chain
				66■		771.9	2	SMoxTCNFIAPVVCK	82	D. siamensis Q4PRD1	PIV-SVMP	RVV-FX	Light Chain-1
						629.8	2	SVEIVQEQGNR	69	D. siamensis Q7LZ61	PIV-SVMP	RVV-FX	Heavy Chain
						869.7	3	DKEQECSSEWSDGSSVSYDNLGK	58	D. russelii ADJ67473	PIV-SVMP	RVV-FX	Light Chain-2
						591.3	2	NQCISLFGSR	58	D. siamensis Q7LZ61	PIV-SVMP	RVV-FX	Heavy Chain
				36■		763.9	2	SMTCNFIAPVVCK	115	D. siamensis Q4PRD1	PIV-SVMP	RVV-FX	Light Chain-1
						714.7	3	VLDCPSGWLSYEQHCYK
						869.7	3	DKEQECSSEWSDGSSVSYDNLGK	98	D. russelii ADJ67473	PIV-SVMP	RVV-FX	Light Chain-2
						1040.4	2	EQECSSEWSDGSSVSYDK	64	D. russelii ADJ67473	PIV-SVMP	RVV-FX	Light Chain-2
			0.23	66▼		473.9	3	SHDNALLFTDMR	131	D. siamensis Q7LZ61	PIV-SVMP	RVV-FX	Heavy Chain
						716.3	3	DECDVPEHCTGQSAECPR
			0.22	36▼		771.9	2	SMoxTCNFIAPVVCK	81	D. siamensis Q4PRD1	PIV-SVMP	RVV-FX	Light Chain-1
			1.01	21▼		869.7	3	DKEQECSSEWSDGSSVSYDNLGK	121	D. russelii ADJ67473	PIV-SVMP	RVV-FX	Light Chain-2
						645.9	2	TPADYVWIGLR	66	D. siamensis ADK22825	CTL		P68 alpha subunit
						591.3	2	NQCISLFGSR	53	D. siamensis Q7LZ61	PIV-SVMP	RVV-FX	Heavy Chain
			0.99	17▼		771.9	2	SMoxTCNFIAPVVCK	217	D. siamensis Q4PRD1	PIV-SVMP	RVV-FX	Light Chain-1
						837.4	2	SMTCNFIAPVVCKF
						714.6	3	VLDCPSGWLSYEQHCYK
						645.9	2	TPADYVWIGLR	63	D. siamensis ADK22825	CTL		P68 alpha subunit
	Ds17	4.44
				>97■		771.9	2	SMoxTCNFIAPVVCK	189	D. siamensis Q4PRC9	CTL		C-type lectin-like 4
						785.4	2	VFTEEMNWADAEK
						645.9	2	TPADYVWIGLR	66	D. siamensis ADK22825	CTL		P68 alpha subunit
						629.8	2	SVEIVQEQGNR	134	D. siamensis Q7LZ61	PIV-SVMP	RVV-FX	Heavy Chain
						473.9	3	SHDNALLFTDMR
						869.7	3	DKEQECSSEWSDGSSVSYDNLGK	106	D. russelii ADJ67473	PIV-SVMP	RVV-FX	Light Chain-2
				97■		630.3	2	SVEIVQEQGNR	476	D. siamensis Q7LZ61	PIV-SVMP	RVV-FX	Heavy Chain
						710.4	2	SHDNALLFTDMR
						716.6	3	DECDVPEHCTGQSAECPR
						731.1	3	FDLNTLGITFLAGMCQAYR
						594.3	4	ARDECDVPEHCTGQSAECPR
						1462.6	3	DIVSPPVCGNEIWEEGEECDCGSPANCQNPCCDAATCK
						714.7	3	VLDCPSGWLSYEQHCYK	143	D. siamensis Q4PRD1	PIV-SVMP	RVV-FX	Light Chain-1
						869.7	3	DKEQECSSEWSDGSSVSYDNLGK	119	D. russelii ADJ67473	PIV-SVMP	RVV-FX	Light Chain-2
						771.8	2	SMoxTCNFIAPVVCK	173	D. siamensis Q4PRC9	CTL		C-type lectin-like 4
						793.4	2	VFTEEMoxNWADAEK
						645.9	2	TPADYVWIGLR	143	D. siamensis ADK22825	CTL		P68 alpha subunit
						1004.9	2	TWFNLSCGDDYPFVCK
				66■		771.8	2	SMoxTCNFIAPVVCK	170	D. siamensis Q4PRC9	CTL		C-type lectin-like 4
						793.4	2	VFTEEMoxNWADAEK
						473.9	3	SHDNALLFTDMR	71	D. siamensis Q7LZ61	PIV-SVMP	RVV-FX	Heavy Chain
						629.8	2	SVEIVQEQGNR	62	D. siamensis Q7LZ61	PIV-SVMP	RVV-FX	Heavy Chain
						578.3	2	KIPCAPQDVK	61	D. siamensis Q7LZ61	PIV-SVMP	RVV-FX	Heavy Chain
				36■		771.9	2	SMoxTCNFIAPVVCK	72	D. siamensis Q4PRC9	CTL		C-type lectin-like 4
				33■		771.8	2	SMoxTCNFIAPVVCK	87	D. siamensis Q4PRC9	CTL		C-type lectin-like 4
						459.3	2	LLSNITEK	48	D. siamensis ADJ67473	PIV-SVMP	RVV-FX	Light Chain-2
			2.20	66▼		629.8	2	SVEIVQEQGNR	242	D. siamensis Q7LZ61	PIV-SVMP	RVV-FX	Heavy Chain
						710.3	2	SHDNALLFTDMR
						1073.9	2	DECDVPEHCTGQSAECPR
						753.3	2	GYCYNGDCPIMR	59	D. siamensis Q7LZ61	PIV-SVMP	RVV-FX	Heavy Chain
			0.87	21▼		645.9	2	TPADYVWIGLR	145	D. siamensis ADK22825	CTL		P68 alpha subunit
						1004.9	2	TWFNLSCGDDYPFVCK
			0.90	17▼		763.9	2	SMTCNFIAPVVCK	82	D. siamensis Q4PRD1	PIV-SVMP	RVV-FX	Light Chain-1
						714.7	2	VLDCPSGWLSYEQHCYK	52	D. siamensis Q4PRD1	PIV-SVMP	RVV-FX	Light Chain-1
			0.47	10▼		793.4	2	VFTEEMoxNWADAEK	92	D. siamensis Q4PRC9	CTL		C-type lectin-like 4
						645.9	2	TPADYVWIGLR	77	D. siamensis ADK22825	CTL		P68 alpha subunit
						736.8	2	AWNEGTNCFVFK	58	D. siamensis Q4PRD0	CTL		C-type lectin-like 3
	Ds18	4.39
				>97■		490.7	2	CSSITDLGK	380	M. lebetina AHJ80885	PDE
						722.9	2	VDFFMoxYEGPAPR
						501.9	3	SMQAIFLAHGPGFK
						785.9	2	SPPTSVPPSASDCLR
						926.5	2	AGYLETWDSLMPNINK
						771.9	2	SMTCNFIAPVVCK	174	D. siamensis Q4PRC9	CTL		C-type lectin-like 4
						785.4	2	VFTEEMNWADAEK
						645.9	2	TPADYVWIGLR	143	D. siamensis Q4PRD1	PIV-SVMP	RVV-FX	Light Chain-1
						1004.9	2	TWFNLSCGDDYPFVCK
						473.9	3	SHDNALLFTDMR	68	D. siamensis Q7LZ61	PIV-SVMP	RVV-FX	Heavy Chain
						714.7	3	VLDCPSGWLSYEQHCYK	160	D. siamensis ADK22825	CTL		P68 alpha subunit
				97■		629.8	2	SVEIVQEQGNR	418	D. siamensis Q7LZ61	PIV-SVMP	RVV-FX	Heavy Chain
						710.3	2	SHDNALLFTDMR
						716.3	3	DECDVPEHCTGQSAECPR
						731.1	3	FDLNTLGITFLAGMCQAYR
						742.1	3	TAVIMAHELSHNLGMYHDGK
						714.7	3	VLDCPSGWLSYEQHCYK	296	D. siamensis Q4PRD1	PIV-SVMP	RVV-FX	Light Chain-1
						771.9	2	SMTCNFIAPVVCK	336	D. siamensis Q4PRC9	CTL		C-type lectin-like 4
						793.4	2	VFTEEMoxNWADAEK
						837.4	2	SMTCNFIAPVVCKF
						954.5	2	ALAEESYCLIMITHEK
						645.9	2	TPADYVWIGLR	163	D. siamensis ADK22825	CTL		P68 alpha subunit
						1004.9	2	TWFNLSCGDDYPFVCK
				66■		785.4	2	VFTEEMNWADAEK	103	D. siamensis Q4PRD0	CTL		C-type lectin-like 3
						645.9	2	TPADYVWIGLR	66	D. siamensis ADK22825	CTL		P68 alpha subunit
						714.7	3	VLDCPSGWLSYEQHCYK	61	D. siamensis Q4PRD1	PIV-SVMP	RVV-FX	Light Chain-1
						629.8	2	SVEIVQEQGNR	60	D. siamensis Q7LZ61	PIV-SVMP	RVV-FX	Heavy Chain
			0.69	97▼		490.7	2	CSSITDLGK	562	M. lebetina AHJ80885	PDE
						554.8	2	TLGMoxLMEGLK
						714.9	2	VDFFMYEGPAPR
						785.9	2	SPPTSVPPSASDCLR
						795.4	2	VNLMVDQQWMAVR
						835	2	DVELLTGLNFYSGLK
						926.5	2	AGYLETWDSLMPNINK
						645.9	2	TPADYVWIGLR	77	D. siamensis ADK22825	CTL		P68 alpha subunit
			1.28	67▼		629.8	2	SVEIVQEQGNR	292	D. siamensis Q7LZ61	PIV-SVMP	RVV-FX	Heavy Chain
						710.3	2	SHDNALLFTDMR
						774.4	2	KSHDNALLFTDMR
			1.31	21▼		645.9	2	TPADYVWIGLR	133	D. siamensis ADK22825	CTL		P68 alpha subunit
						1004.9	2	TWFNLSCGDDYPFVCK
			0.52	17▼		771.9	2	SMoxTCNFIAPVVCK	172	D. siamensis Q7LZ61	PIV-SVMP	RVV-FX light chain
						714.7	3	VLDCPSGWLSYEQHCYK
						645.9	2	TPADYVWIGLR	65	D. siamensis ADK22825	CTL		P68 alpha subunit
						459.3	2	LLSNITEK	51	D. siamensis ADJ67473	PIV-SVMP		Light Chain-2
			0.58	10▼		793.4	2	VFTEEMoxNWADAEK	106	D. siamensis Q4PRD0	CTL		C-type lectin-like 3
						736.8	2	AWNEGTNCFVFK	56	D. siamensis Q4PRD0	CTL		C-type lectin-like 3
	Ds19	3.99
				>97■		785.4	2	VFTEEMNWADAEK	100	D. siamensis Q4PRD0	CTL		C-type lectin-like 3
						1004.9	2	TWFNLSCGDDYPFVCK	67	D. siamensis ADK22825	CTL		P68 alpha subunit
						591.3	2	NQCISLFGSR	61	D. siamensis Q7LZ61	PIV-SVMP	RVV-FX	Heavy Chain
						629.8	2	SVEIVQEQGNR	67	D. siamensis Q7LZ61	PIV-SVMP	RVV-FX	Heavy Chain
						645.9	2	TPADYVWIGLR	60	D. siamensis ADK22825	CTL		P68 alpha subunit
						490.8	2	CSSITDLGK	72	M. lebetina AHJ80885	PDE
				97■		630.4	2	SVEIVQEQGNR	470	D. siamensis Q7LZ61	PIV-SVMP	RVV-FX	Heavy Chain
						710.4	2	SHDNALLFTDMR
						716.3	3	DECDVPEHCTGQSAECPR
						742.1	3	TAVIMAHELSHNLGMYHDGK
						594.3	4	ARDECDVPEHCTGQSAECPR
						645.9	2	TPADYVWIGLR	268	D. siamensis ADK22825	CTL		P68 alpha subunit
						1004.9	2	TWFNLSCGDDYPFVCK
						1380.4	3	SGDAETFCTEQANSGHLVSIESVEEAEFVAQLISENIK
						578.3	2	WTDGSSVIYK
						763.9	2	SMTCNFIAPVVCK	265	D. siamensis Q4PRC9	CTL		C-type lectin-like 4
						793.4	2	VFTEEMoxNWADAEK
						837.4	2	SMTCNFIAPVVCKF
						714.7	3	VLDCPSGWLSYEQHCYK	229	D. siamensis Q4PRD1	PIV-SVMP	RVV-FX	Light Chain-1
						869.7	3	DKEQECSSEWSDGSSVSYDNLGK	123	D. russelii ADJ67473	PIV-SVMP	RVV-FX	Light Chain-2
				66■		785.4	2	VFTEEMNWADAEK	97	D. siamensis Q4PRC9	CTL		C-type lectin-like 4
						591.3	2	NQCISLFGSR	61	D. siamensis Q7LZ61	PIV-SVMP	RVV-FX	Heavy Chain
						1004.9	2	TWFNLSCGDDYPFVCK	60	D. siamensis ADK22825	CTL		P68 alpha subunit
						761.3	2	GYCYNGDCPIMoxR	56	D. siamensis Q7LZ61	PIV-SVMP	RVV-FX	Heavy Chain
			0.25	97▼		749.8	2	CNGGTHGYDNEFK	190	M. lebetina AHJ80885	PDE
						785.8	2	SPPTSVPPSASDCLR
						662.8	2	LEYMTDYFDK	58	M. lebetina AHJ80885	PDE
						714.9	2	VDFFMYEGPAPR	54	M. lebetina AHJ80885	PDE
						724.9	2	DFYTFDSEGIVR	54	M. lebetina AHJ80885	PDE
			1.40	67▼		630.4	2	SVEIVQEQGNR	150	D. siamensis Q7LZ61	PIV-SVMP	RVV-FX	Heavy Chain
						710.4	2	SHDNALLFTDMR
						645.9	2	TPADYVWIGLR	64	D. siamensis ADK22825	CTL		P68 alpha subunit
						761.3	2	GYCYNGDCPIMoxR	56	D. siamensis Q7LZ61	PIV-SVMP	RVV-FX	Heavy Chain
			1.03	21▼		645.9	2	TPADYVWIGLR	167	D. siamensis ADK22825	CTL		P68 alpha subunit
						1004.9	2	TWFNLSCGDDYPFVCK
						775	3	DKEQECSSEWSDGSSVSYDK	101	D. siamensis Q4PRD2	PIV-SVMP	RVV-FX	Light Chain-2
			0.52	17▼		771.9	2	SMoxTCNFIAPVVCK	83	D. siamensis Q4PRD1	PIV-SVMP	RVV-FX	Light Chain-1
						546.8	2	GSHLVSLHSR	47	D. siamensis Q4PRC9	CTL		C-type lectin-like 4
				16▼		763.9	2	SMTCNFIAPVVCK	82	D. siamensis Q4PRC9	CTL		C-type lectin-like 4
						645.9	2	TPADYVWIGLR	62	D. siamensis ADK22825	CTL		P68 alpha subunit
						459.3	2	LLSNITEK	50	D. siamensis Q4PRD0	CTL		C-type lectin-like 3
			0.79	10▼		793.4	2	VFTEEMoxNWADAEK	102	D. siamensis Q4PRD0	CTL		C-type lectin-like 3
						645.9	2	TPADYVWIGLR	68	D. siamensis ADK22825	CTL		P68 alpha subunit
						736.8	2	AWNEGTNCFVFK	60	D. siamensis Q4PRD0	CTL		C-type lectin-like 3
	Ds20	0.13
			0.13	97■		645.9	2	TPADYVWIGLR	62	D. siamensis ADK22825	CTL		P68 alpha subunit
						630.4	2	SVEIVQEQGNR	60	D. siamensis Q7LZ61	PIV-SVMP	RVV-FX	Heavy Chain
						736.8	2	AWNEGTNCFVFK	54	D. siamensis Q4PRD0	CTL		C-type lectin-like 3
	Ds21	0.09
			0.09	97■		645.9	2	TPADYVWIGLR	67	D. siamensis ADK22825	CTL		P68 alpha subunit
						716.3	3	DECDVPEHCTGQSAECPR	67	D. siamensis Q7LZ61	PIV-SVMP	RVV-FX	Heavy Chain
						590.8	2	NQCISLFGSR	50	D. siamensis Q7LZ61	PIV-SVMP	RVV-FX	Heavy Chain
	Ds22	0.34
			0.34	97■		629.8	2	SVEIVQEQGNR	205	D. siamensis Q7LZ61	PIV-SVMP	RVV-FX	Heavy Chain
						761.3	2	GYCYNGDCPIMoxR
						594.2	4	ARDECDVPEHCTGQSAECPR
						763.9	2	SMTCNFIAPVVCK	72	D. siamensis Q4PRC9	CTL		C-type lectin-like 4
						645.9	2	TPADYVWIGLR	64	D. siamensis ADK22825	CTL		P68 alpha subunit
	Ds23	0.68
				97■		785.4	2	VFTEEMNWADAEK	78	D. siamensis Q4PRD0	CTL		C-type lectin-like 3
						534.3	2	QCISLFGSR	71	D. siamensis Q7LZ61	PIV-SVMP	RVV-FX	Heavy Chain
						446.7	2	VTLDLFGK	64	D. siamensis AUF41660	PIII-SVMP	DSAIP	Daborhagin-K
						864.9	2	NPCQIYYTPSDENK	62	D. siamensis AUF41660	PIII-SVMP	DSAIP	Daborhagin-K
			0.68	46▼		446.7	2	VTLDLFGK	64	D. siamensis AUF41660	PIII-SVMP	DSAIP	Daborhagin-K
						534.3	2	QCISLFGSR	58	D. siamensis Q7LZ61	PIV-SVMP	RVV-FX	Heavy Chain
						864.9	2	NPCQIYYTPSDENK	54	D. siamensis AUF41660	PIII-SVMP	DSAIP	Daborhagin-K
		100.00

## Sheet: D. siamensis 2DE
	Supplementary Table S2. MS/MS identification of protein spots resolved by 2DE analysis of venom from adult Russell's viper (Daboia siamensis) from Taiwan (DsT2D_x) (Figure 2)
	Spot ID	MW (kDa)	m/z	z	Peptide sequence	Score	De novo	Best NCBI match	Protein family	RP-HPLC fraction	Remarks
	NRED
	DsT2D_1	>116	491.1	2	CSSITDLGK	765		M. lebetina AHJ80885	PDE	18.19
			554.6	2	TLGMoxLMEGLK
			744.7	2	LWNYFHGTLLPK
			749.6	2	CNGGTHGYDNEFK
			501.8	3	SMQAIFLAHGPGFK
			785.7	2	SPPTSVPPSASDCLR
			795.2	2	VNLMVDQQWMAVR
			908.2	2	MANVLCSCSEDCLEK
			926.2	2	AGYLETWDSLMPNINK
			622.8	3	FGPVSGEIIMoxALQMoxADR
			934.2	2	AGYLETWDSLMoxPNINK
	DsT2D_2	>97	629.6	2	SVEIVQEQGNR	67		D. siamensis Q7LZ61	PIV-SVMP	15-22	RVV-FX	RVV-FX Heavy Chain
			446.6	2	VTLDLFGK	64		D. siamensis AUF41660	PIII-SVMP		DSAIP	Daborhagin-K
			630.1	2	SVEIVQEQGNR	475		D. siamensis Q7LZ61	PIV-SVMP		RVV-FX	RVV-FX Heavy Chain
			473.7	3	SHDNALLFTDMR
			1007.7	2	LKPGAECGNGLCCYQCK
			1073.7	2	DECDVPEHCTGQSAECPR
			791.8	3	ARDECDVPEHCTGQSAECPR
			1462.3	3	DIVSPPVCGNEIWEEGEECDCGSPANCQNPCCDAATCK
			546.6	2	GSHLVSLHSR	280		D. siamensis Q4PRC9	CTL		RVV-FX	RVV-X Light Chain 1
			771.7	2	SMoxTCNFIAPVVCK
			837.2	2	SMTCNFIAPVVCKF
			714.5	3	VLDCPSGWLSYEQHCYK
			869.5	3	DKEQECSSEWSDGSSVSYDNLGK	117		D. russelii ADJ67473	CTL		RVV-FX	RVV-X light chain 2
	DsT2D_3	>97	630.1	2	SVEIVQEQGNR	353		D. siamensis Q7LZ61	PIV-SVMP	15-22	RVV-FX	RVV-FX Heavy Chain
			473.7	3	SHDNALLFTDMR
			753.1	2	GYCYNGDCPIMR
			716.1	3	DECDVPEHCTGQSAECPR
			594.1	4	ARDECDVPEHCTGQSAECPR
			645.6	2	TPADYVWIGLR	308		D. siamensis ADK22825	CTL	15-22	RVV-FX	RVV-FX Light Chain	P68 alpha subunit
			1004.7	2	TWFNLSCGDDYPFVCK
			1380	3	SGDAETFCTEQANSGHLVSIESVEEAEFVAQLISENIK
			763.7	2	SMTCNFIAPVVCK	253		D. siamensis Q4PRC9	CTL		RVV-FX	RVV-X Light Chain 1
			793.1	2	VFTEEMoxNWADAEK
			837.2	2	SMTCNFIAPVVCKF
			736.6	2	AWNEGTNCFVFK	253		D. siamensis Q4PRD0	CTL	15-22	RVV-FX	RVV-X Light Chain	C-type lectin-like 3
			946.9	3	DGVIWMoxGLNDVWNECNWGWTDGAK
			714.4	3	VLDCPSGWLSYEQHCYK	218		D. russelii AUF41654			RVV-FX	RVV-X light chain 1
			869.5	3	DKEQECSSEWSDGSSVSYDNLGK	110		D. russelii ADJ67473	CTL		RVV-FX	RVV-X light chain 2
	DsT2D_4	66	785.1	2	VFTEEMNWADAEK	64		D. siamensis Q4PRC9	CTL	15-22	RVV-FX	RVV-X Light Chain 1
			629.6	2	SVEIVQEQGNR	63		D. siamensis Q7LZ61	PIV-SVMP		RVV-FX	RVV-FX Heavy Chain
			645.7	2	TPADYVWIGLR	61		D. siamensis ADK22825	CTL		RVV-FX	RVV-FX Light Chain	P68 alpha subunit
			591.1	2	NQCISLFGSR	57		D. siamensis AUF41652	PIV-SVMP		RVV-FX	RVV-X heavy chain
	DsT2D_5	50	803.7	2	TLCAGILQGGIDTCK	104		M. lebetina E0Y419	SVSP	12.13		Beta-fibrinogenase
			749.6	2	VVGGDECNINEHR	95		M. lebetina E0Y419	SVSP
			650.6	2	GGDECNINEHR	75		M. lebetina E0Y419	SVSP
	DsT2D_6	40	803.7	2	TLCAGILQGGIDTCK	104		M. lebetina E0Y419	SVSP	12.13		Beta-fibrinogenase
			500.1	3	VVGGDECNINEHR	68		M. lebetina E0Y419	SVSP
	DsT2D_7	36	749.6	2	VVGGDECNINEHR	102		M. lebetina E0Y419	SVSP	12.13		Beta-fibrinogenase
			803.7	2	TLCAGILQGGIDTCK	102		M. lebetina E0Y419	SVSP
	DsT2D_8	38	1040.2	2	EQECSSEWSDGSSVSYDK	199		D. siamensis Q4PRD2	CTL	15-18	CTL (ab)2	RVV-X light chain 2
			774.8	3	DKEQECSSEWSDGSSVSYDK
			788.4	3	EQECSSEWSDGSSVSYDNLGK	198		D. russelii ADJ67473	CTL			RVV-X light chain 2
			869.4	3	DKEQECSSEWSDGSSVSYDNLGK
			771.6	2	SMoxTCNFIAPVVCK	82		D. siamensis Q4PRD1	CTL	15-22		RVV-FX LC1
			500.1	3	VVGGDECNINEHR	63		M. lebetina E0Y419	SVSP	12.13		Beta-fibrinogenase
	DsT2D_9	36	546.8	2	GSHLVSLHSR	285		D. russelii AAB22478	CTL	15-18	CTL (ab)2
			763.9	2	SMTCNFIAPVVCK
			642	3	ALAEESYCLIMoxITHEK
			1071.5	2	VLDCPSGWLSYEQHCYK
			1182.5	2	EQECSSEWSDGSSVSYDNLGK	188		D. russelii ADJ67473	CTL			RVV-X light chain 2
			869.7	3	DKEQECSSEWSDGSSVSYDNLGK
			1040.4	2	EQECSSEWSDGSSVSYDK	175		D. siamensis Q4PRD2	CTL	15-18		RVV-X light chain 2
			775	3	DKEQECSSEWSDGSSVSYDK
			803.9	2	TLCAGILQGGIDTCK	71		M. lebetina E0Y419	SVSP	12.13		Beta-fibrinogenase
	DsT2D_10	36	771.8	2	SMoxTCNFIAPVVCK	148		D. russelii AAB22478	CTL	15-18	CTL (ab)2
			714.7	3	VLDCPSGWLSYEQHCYK
			869.7	3	DKEQECSSEWSDGSSVSYDNLGK	125		D. russelii ADJ67473	CTL			RVV-X light chain 2
			775	3	DKEQECSSEWSDGSSVSYDK	78		D. siamensis Q4PRD2	CTL	15-18		RVV-X light chain 2
	DsT2D_11	31	542.8	2	HTADIQIMR	240		D. siamensis P0DL42	VEGF	6-7
			612.3	2	QGEPEGPKEPR
			659.6	3	CSGCCTDESMKCTPVGK
	DsT2D_12	28	408.5	3	QGEPEGPKEPR	58		D. siamensis P0DL42	VEGF	6-7		VEGF-F
			542.8	2	HTADIQIMR	55		D. siamensis P0DL42	VEGF
			451.3	2	PSCVAVLR		de novo	D. siamensis P0DL42	VEGF
			511.3	2	PFPDVYQR		de novo	M. lebetina P82475	VEGF
	DsT2D_13	31	542.8	2	HTADIQIMR	136		D. siamensis P0DL42	VEGF	6-7		VEGF-F
			612.3	2	QGEPEGPKEPR
			453.2	3	VIYRPLPEQSR	56		D. siamensis E5L0E3	SVSP	13		Alpha-fibrinogenase
	DsT2D_14	31	542.8	2	HTADIQIMR	240		D. siamensis P0DL42	VEGF	6-7		VEGF-F
			612.3	2	QGEPEGPKEPR
			1041.9	3	ETLVSILQEHPDEISDIFRPSCVAVLR
			646.8	2	INTACVCVISR	89		D. russelii P30894	NGF
			511.3	2	PFPDVYQR		de novo	M. lebetina P82475	VEGF
	DsT2D_15	28	542.8	2	HTADIQIMR	309		D. siamensis P0DL42	VEGF	6-7		VEGF-F
			797.3	2	FMEHTACECRPR
			1041.8	3	ETLVSILQEHPDEISDIFRPSCVAVLR
			469.2	3	QVRPFPDVYQR	63		M. lebetina P82475	VEGF
			646.8	2	IDTACVCVISR	82		M. lebetina P25428	NGF
	DsT2D_16	31	646.8	2	INTACVCVISR	80		D. russelii P30894	NGF	6-7		bNGF
			612.3	2	QGEPEGPKEPR	75		D. siamensis P0DL42	VEGF
			542.8	2	HTADIQIMR	59		D. siamensis P0DL42	VEGF
			659.6	3	CSGCCTDESMKCTPVGK	52		D. siamensis P0DL42	VEGF
	DsT2D_17	28	612.3	2	QGEPEGPKEPR	150		D. siamensis P0DL42	VEGF	6-7		VEGF-F
			1042.2	3	ETLVSILQEHPDEISDIFRPSCVAVLR
			542.8	2	HTADIQIMR	57		D. siamensis P0DL42	VEGF
			531.9	3	FMEHTACECRPR	56		D. siamensis P0DL42	VEGF
			646.8	2	INTACVCVISR	82		D. russelii P30894	NGF
	DsT2D_18	31	646.8	2	INTACVCVISR	80		D. russelii P30894	NGF	6-7		bNGF
			542.8	2	HTADIQIMR	66		D. siamensis P0DL42	VEGF
			612.3	2	QGEPEGPKEPR	59		D. siamensis P0DL42	VEGF
	DsT2D_19		646.3	2	INTACVCVISR	177		D. russelii P30894	NGF	6-7		bNGF
			894.4	2	HWNSYCTTTDTFVR
			408.5	3	QGEPEGPKEPR	67		D. siamensis P0DL42	VEGF
			542.8	2	HTADIQIMR	62		D. siamensis P0DL42	VEGF
	DsT2D_20	31	419.2	3	NEDEQIRVPR	381		D. siamensis P18964	SVSP	12-14	RVV-V alpha	FV activator
			679.3	2	EWVLTAAHCDR
			511.3	3	FPNGLDKDIMLIR
			888.4	2	WCEPLYPWVPADSR
			817.4	3	ISTTEDTYPDVPHCTNIFIVK
	DsT2D_21	14	819.4	2	AAAICLGQNVNTYDK	328		D. siamensis P31100	PLA2	12-14	D49-PLA2	RV7
			769.3	3	CCFVHDCCYGTVNDCNPK
			773.7	3	EVVHSYAIYGCYCGWGGQGR
			890.7	3	TATYSYSFENGDIVCGDNDLCLR
	DsT2D_22	12	819.8	2	AAAICLGQNVNTYDK	295		D. siamensis P31100	PLA2	12-14	D49-PLA2	RV7
			769.3	3	CCFVHDCCYGTVNDCNPK
			773.7	3	EVVHSYAIYGCYCGWGGQGR
			890.7	3	TATYSYSFENGDIVCGDNDLCLR
	DsT2D_23	14	819.8	2	AAAICLGQNVNTYDK	469		D. siamensis P31100	PLA2	12-14	D49-PLA2	RV7
			1153.5	2	CCFVHDCCYGTVNDCNPK
			773.7	3	EVVHSYAIYGCYCGWGGQGR
			1335.6	2	TATYSYSFENGDIVCGDNDLCLR
			1273.2	3	AAAICLGQNVNTYDKNYEYYSISHCTEESEQC
			885	3	MoxATYSTSFQNGDIVCGDNDLCLR	73		D. siamensis ACD43469	PLA2
			742.9	2	NLFQFGEMoxILEK
	DsT2D_24	12	819.4	2	AAAICLGQNVNTYDK	236		D. siamensis P31100	PLA2	12-14	D49-PLA2	RV7
			769.3	3	CCFVHDCCYGTVNDCNPK
			773.7	3	EVVHSYAIYGCYCGWGGQGR
			742.9	2	NLFQFGEMoxILEK
	DsT2D_25	14	819.4	2	AAAICLGQNVNTYDK	350		D. siamensis P31100	PLA2	12-14	D49-PLA2	RV7
			769.3	3	CCFVHDCCYGTVNDCNPK
			773.7	3	EVVHSYAIYGCYCGWGGQGR
			890.7	3	TATYSYSFENGDIVCGDNDLCLR
	DsT2D_26	14	819.4	2	AAAICLGQNVNTYDK	163		D. siamensis P31100	PLA2	12-14	D49-PLA2	RV7
			890.7	3	TATYSYSFENGDIVCGDNDLCLR
			742.9	2	NLFQFGEMoxILEK
	DsT2D_27	14	819.4	2	AAAICLGQNVNTYDK	242		D. siamensis P31100	PLA2	12-14	D49-PLA2	RV7
			769.3	3	CCFVHDCCYGTVNDCNPK
			773.7	3	EVVHSYAIYGCYCGWGGQGR
			742.9	2	NLFQFGEMoxILEK
	DsT2D_28	8	819.4	2	AAAICLGQNVNTYDK	75		D. siamensis P31100	PLA2	12-14	D49-PLA2	RV7
			572.3	2	IYYNLESNK		de novo	D. russelii H6VC06
	DsT2D_29	8	819.4	2	AAAICLGQNVNTYDK	73		D. siamensis P31100	PLA2	12-14	D49-PLA2	RV7
			878.9	2	HDRPTFCNLAPESGR	67		D. siamensis A8Y7N8	KUN
	DsT2D_30	8	931	3	CEVFFYGGCGGNDNNFSTWDECR	82		D. russelii H6VC06	KUN	2-4
			878.9	2	HDRPTFCNLAPESGR	79		D. siamensis A8Y7N8	KUN	1
	DsT2D_31	10	977.4	2	EFIYGGCHGNANNFPTR	111		D. siamensis A8Y7N6/7	KUN	4
			646.8	2	INTACVCVISR	90		D. russelii ASU45040	NGF
	RED
	DsT_2DE_32	>97	554.8	2	TLGMoxLMEGLK	287		M. lebetina AHJ80885	PDE	18.19
			785.9	2	SPPTSVPPSASDCLR
			795.4	2	VNLMVDQQWMAVR
			926.4	2	AGYLETWDSLMPNINK
	DsT_2DE_33	66	630.3	2	SVEIVQEQGNR	243		D. siamensis Q7LZ61	PIV-SVMP	15-22	RVV-FX	RVV-FX Heavy Chain
			710.3	2	SHDNALLFTDMR
			742	3	TAVIMAHELSHNLGMYHDGK
			763.9	2	SMTCNFIAPVVCK	73		D. siamensis Q4PRD1	CTL	15-22	RVV-FX	RVV-FX LC1
			645.8	2	TPADYVWIGLR	69		D. siamensis ADK22825	CTL	15-22		P68 alpha subunit
	DsT_2DE_34	66	630.2	2	SVEIVQEQGNR	134		D. siamensis Q7LZ61	PIV-SVMP	15-22	RVV-FX	RVV-FX Heavy Chain
			710.2	2	SHDNALLFTDMR
			785.2	2	VFTEEMNWADAEK	100		D. siamensis Q4PRD0	CTL	15-22		C-type lectin-like 3
			645.7	2	TPADYVWIGLR	69		D. siamensis ADK22825	CTL	15-22		P68 alpha subunit
	DsT_2DE_35	48	804.2	2	TLCAGILEGGIDTCK	61		M. lebetina E0Y419	SVSP	12.13		Beta-fibrinogenase
			581.2	2	WDKDIMLIK	46		D. siamensis E5L0E3	SVSP	13		Alpha-fibrinogenase
			919.3	2	IAPLSLPSSPPSVGSVCproR		de novo	~D. siamensis E5L0E4	SVSP			Beta-fibrinogenase-like
	DsT_2DE_36	48	803.7	2	TLCAGILEGGIDTCK	73		M. lebetina E0Y419	SVSP	12.13		Beta-fibrinogenase
			721.5	3	STHIAPLSLPSSPPSIGSVCR	55		M. lebetina E0Y420	SVSP
	DsT_2DE_37	46	803.7	2	TLCAGILEGGIDTCK	104		M. lebetina E0Y419	SVSP	12.13		Beta-fibrinogenase
			481.6	2	KAYGGLPEK	43		M. lebetina E0Y418	SVSP	14		Serine protease VLSP-1
			819.2	2	AAAICLGQNVNTYDK	66		D. siamensis P31100	PLA2	12-14	D49-PLA2	RV7
			734.6	2	NLFQFGEMILEK	44
	DsT_2DE_38	46	819.2	2	AAAICLGQNVNTYDK	71		D. siamensis P31100	PLA2	12-14	D49-PLA2	RV7
			734.7	2	NLFQFGEMILEK	69
	DsT_2DE_39	36	803.7	2	TLCAGILEGGIDTCK	66		M. lebetina E0Y419	SVSP	12.13		Beta-fibrinogenase
	DsT_2DE_40	36	819.2	2	AAAICLGQNVNTYDK	82		D. siamensis P31100	PLA2	12-14	D49-PLA2	RV7
	DsT_2DE_41	36	819.2	2	AAAICLGQNVNTYDK	89		D. siamensis P31100	PLA2	12-14	D49-PLA2	RV7
	DsT_2DE_43	28	864.7	2	NPCQIYYTPSDENK	80		M. lebetina AUF41660	PIII-SVMP	5	DSAIP	Daborhagin-K
			479.1	3	LYCFDNLPEHK	55		M. lebetina AUF41660
			578.2	2	KIPCAPQDVK	54		M. lebetina AUF41660
	DsT_2DE_44	23	869.5	3	DKEQECSSEWSDGSSVSYDNLGK	108		D. russelii ADJ67473	CTL	15-19	RVV-FX	RVV-FX LC2
			774.8	3	DKEQECSSEWSDGSSVSYDK	92		D. siamensis Q4PRD2	CTL	15-19	RVV-FX	RVV-FX LC2
			763.7	2	SMTCNFIAPVVCK	86		D. siamensis Q4PRD1	CTL	15-22	RVV-FX	RVV-FX LC1
	DsT_2DE_45	23	869.5	3	DKEQECSSEWSDGSSVSYDNLGK	102		D. russelii ADJ67473	CTL	15-19	RVV-FX	RVV-FX LC2
			763.7	2	SMTCNFIAPVVCK	78		D. siamensis Q4PRD1	CTL	15-22	RVV-FX	RVV-FX LC1
			774.8	3	DKEQECSSEWSDGSSVSYDK	71		D. siamensis Q4PRD2	CTL	19	RVV-FX	RVV-FX LC2
			645.7	2	TPADYVWIGLR	66		D. siamensis ADK22825	CTL	15-22	RVV-FX	RVV-FX Light Chain	P68 alpha subunit
	DsT_2DE_46	23	645.7	2	TPADYVWIGLR	173		D. siamensis ADK22825	CTL	15-22	RVV-FX	RVV-FX Light Chain	P68 alpha subunit
			1004.7	2	TWFNLSCGDDYPFVCK
			499.1	2	KAQYCISK
	DsT_2DE_47	33	628.2	2	NEDEQIRVPR	315		D. siamensis P18964	SVSP	12-14	RVV-V alpha	FV activator
			679.1	2	EWVLTAAHCDR
			511.4	3	FPNGLDKDIMLIR
			888.2	2	WCEPLYPWVPADSR
			588.6	2	IMGWGSITSPK	79		D. siamensis E5L0E3	SVSP	13		Alpha-fibrinogenase
	DsT_2DE_48	19	819.2	2	AAAICLGQNVNTYDK	83		D. siamensis P31100	PLA2	12-14	D49-PLA2	RV7
			742.7	2	NLFQFGEMoxILEK
	DsT_2DE_49	16	819.2	2	AAAICLGQNVNTYDK	213		D. russelii P31100	PLA2	12-14	D49-PLA2	RV7
			1159.8	2	EVVHSYAIYGCYCGWGGQGR
			742.7	2	NLFQFGEMoxILEK
	DsT_2DE_50	17	769.1	3	CCFVHDCCYGTVNDCNPK	131		D. siamensis P31100	PLA2	12-14	D49-PLA2	RV7
			773.8	3	EVVHSYAIYGCYCGWGGQGR
			819.2	2	AAAICLGQNVNTYDK
			742.7	2	NLFQFGEMoxILEK
	DsT_2DE_51	14	819.2	2	AAAICLGQNVNTYDK	236		D. siamensis P31100	PLA2	12-14	D49-PLA2	RV7
			769.1	3	CCFVHDCCYGTVNDCNPK
			773.5	3	EVVHSYAIYGCYCGWGGQGR
			742.7	2	NLFQFGEMoxILEK
	DsT_2DE_52	17	819.2	2	AAAICLGQNVNTYDK	181		D. siamensis P31100	PLA2	12-14	D49-PLA2	RV7
			773.5	3	EVVHSYAIYGCYCGWGGQGR
			734.7	2	NLFQFGEMILEK
	DsT_2DE_53	14	819.2	2	AAAICLGQNVNTYDK	306		D. siamensis P31100	PLA2	12-14	D49-PLA2	RV7
			769.1	3	CCFVHDCCYGTVNDCNPK
			773.5	3	EVVHSYAIYGCYCGWGGQGR
			890.8	3	TATYSYSFENGDIVCGDNDLCLR
	DsT_2DE_54	17	819.2	2	AAAICLGQNVNTYDK	102		D. siamensis P31100	PLA2	12-14	D49-PLA2	RV7
			734.7	2	NLFQFGEMILEK
	DsT_2DE_55	17	771.7	2	SMoxTCNFIAPVVCK	82		D. siamensis Q4PRD1	CTL	15-22	RVV-FX	RVV-FX LC1
			546.6	2	GSHLVSLHSR	56		D. siamensis Q4PRD1	CTL	15-22	RVV-FX	RVV-FX LC1
	DsT_2DE_56	17	771.6	2	SMoxTCNFIAPVVCK	138		D. siamensis AUF41655	CTL			RVV-FX LC2
			641.8	3	ALAEESYCLIMoxITHEK
			714.5	2	VLDCPSGWLSYEQHCYK	58		D. siamensis Q4PRD1	CTL	15-22	RVV-FX	RVV-FX LC1
			419.2	3	NEDEQIRVPR	50		D. siamensis P18964	SVSP		RVV-V alpha	Factor V activator
	DsT_2DE_57	17	763.7	2	SMTCNFIAPVVCK	148		D. siamensis AUF41655	CTL			RVV-FX LC2
			641.8	3	ALAEESYCLIMoxITHEK
			645.7	2	TPADYVWIGLR	59		D. siamensis ADK22825				CTL
	DsT_2DE_58	10	785.2	2	VFTEEMNWADAEK	99		D. siamensis Q4PRD0	CTL	15-22	RVV-FX	RVV-FX Light Chain	C-type lectin-like 3
			736.8	2	AWNEGTNCFVFK	61		D. siamensis Q4PRD0	CTL		RVV-FX	RVV-FX Light Chain	C-type lectin-like 3
			806.6	2	VFKEEMoxNWADAEK	41		M. lebetina AJO70723	CTL			C-type lectin-like 3B
	DsT_2DE_60	8	575.6	2	FCNLAPESGR	47		D. siamensis A8Y7N8	KUN	1
			572.1	2	IYYNLESNK	46		D. russelii H6VC06	KUN	2-4
	DsT_2DE_61	16	408.4	3	QGEPEGPKEPR	71		D. siamensis P0DL42	VEGF	6-7		VEGF-F
			542.6	2	HTADIQIMR
	DsT_2DE_62	14	408.4	3	QGEPEGPKEPR	64		D. siamensis P0DL42	VEGF	6-7		VEGF-F
			542.6	2	HTADIQIMR
			624.1	2	LAIYSYSFQR	59		D. siamensis Q02471	PLA2	9-11	D49-PLA2	RV4
			736.6	2	AWNEGTNCFVFK	61		D. siamensis Q4PRD0	CTL	15-22		C-type lectin-like 3
	DsT_2DE_63	16	542.6	2	HTADIQIMR	64		D. siamensis P0DL42	VEGF	6-7		VEGF-F
			469.1	3	QVRPFPDVYQR	60		M. lebetina P82475	VEGF
			408.4	3	QGEPEGPKEPR	59		D. russelii P67861	VEGF
	DsT_2DE_64	14	785.5	4	ETLVSILQEHPDEISDIFRPSCVAVLR	83		D. siamensis P0DL42	VEGF	6-7		VEGF-F
			469.1	3	QVRPFPDVYQR	60		M. lebetina P82475	VEGF
			542.6	2	HTADIQIMR	64		D. siamensis P0DL42	VEGF
			624.2	2	LAIYSYSFQR	60		D. siamensis Q02471	PLA2	9-11	D49-PLA2	RV4
	DsT_2DE_65	8	542.6	2	HTADIQIMR	64		D. siamensis P0DL42	VEGF	6-7		VEGF-F
			575.6	2	FCNLAPESGR	45		D. siamensis A8Y7N8	KUN	1
	DsT_2DE_66	16	408.4	3	QGEPEGPKEPR	59		D. russelii P67861	VEGF	6-7
			542.6	2	HTADIQIMR	49		D. siamensis P0DL42	VEGF
	DsT_2DE_67	14	658.2	2	VISAQSQVVSGIK	87		~B. arietans P08935	Cystatin
			542.6	2	HTADIQIMR	66		D. siamensis P0DL42	VEGF	6-7		VEGF-F
			408.4	3	QGEPEGPKEPR	56		D. russelii P67861	VEGF
			624.2	2	LAIYSYSFQR	60		D. siamensis Q02471	PLA2	9-11	D49-PLA2	RV4
	DsT_2DE_69	7	650.2	2	RIYYNLESNK	61		D. russelii H6VC06	KUN	2-4
			572.1	2	IYYNLESNK	54		D. russelii H6VC06	KUN
	DsT_2DE_70	14	408.4	3	QGEPEGPKEPR	68		D. russelii P67861	VEGF			VEGF-F
			624.2	2	LAIYSYSFQR	67		D. siamensis Q02471	PLA2	9-11	D49-PLA2	RV4
	DsT_2DE_71	6	624.2	2	LAIYSYSFQR	59		D. siamensis Q02471	PLA2	9-11	D49-PLA2	RV4
			977.2	2	EFIYGGCHGNANNFPTR	59		D. siamensis A8Y7N6/7	svNGF	7		bNGF
			627.1	2	SFYYDSESKK
